# Supplementary material for: Coexistence of Rete Ovarii Cysts and Cystic Endometrial Hyperplasia in a Guinea Pig (Cavia porcellus)—A Detailed Clinical Case Report
Source: Vet Sci. 2025 Dec 28;13(1):31. doi: 10.3390/vetsci13010031 (PMC12846476; doi:10.3390/vetsci13010031)
Supplement: Supplementary file 1 [file vetsci-13-00031-s001.zip]

Archive with 1 entries (1 files):
- vetsci-4049007-supplementary.pdf
